# Supplementary material for: Steady-State PERG Adaptation Reveals Temporal Abnormalities of Retinal Ganglion Cells in Treated Ocular Hypertension and Glaucoma
Source: Diagnostics (Basel). 2025 Jul 16;15(14):1797. doi: 10.3390/diagnostics15141797 (PMC12293091; doi:10.3390/diagnostics15141797)
Supplement: Supplementary file 1 [file diagnostics-15-01797-s001.zip]

Archive with 1 entries (1 files):
- diagnostics-3726397-supplementary.pdf
